# Supplementary material for: Factors Associated with Supportive Care Needs Among Palestinian Women with Breast Cancer in the West Bank: A Cross-Sectional Study
Source: Cancers (Basel). 2024 Oct 30;16(21):3663. doi: 10.3390/cancers16213663 (PMC11545701; doi:10.3390/cancers16213663)
Supplement: Supplementary file 1 [file cancers-16-03663-s001.zip]

Archive with 1 entries (1 files):
- cancers-3258086-supplementary.pdf
